# Supplementary material for: Quantitative methods in microscopy to assess pollen viability in different plant taxa
Source: Plant Reprod. 2020 Oct 29;33(3-4):205–19. doi: 10.1007/s00497-020-00398-6 (PMC7648740; doi:10.1007/s00497-020-00398-6)
Supplement: Supplementary file 2 — Supplementary file2 (IJM 3 kb) [file 497_2020_398_MOESM2_ESM.ijm]

var green ="";
var red ="";
var risultato = "";
//set directory with images to be analyzed
macro "Pollini"{
	close("*");
	source_dir = getDirectory("Source Directory");
	print(source_dir); 
	open(source_dir);
	mieifile = File.getName(source_dir); //Returns the last name in path's name sequence.
	
	//enhance contrast///optional
	//run("Enhance True Color Contrast", "saturated=0 stack"); 
	//normalize
	run("Enhance Contrast...", "saturated=0 equalize process_all use");
	//subtract background (rolling ball algorithm)
	run("Subtract Background...", "rolling = 20 separate sliding stack"); //change the rolling ball radius to the object radius

	//split channels
	run("Split Channels");
	selectWindow(mieifile + " (blue)");
	close(mieifile+ " (blue)");  //remove the blue chnnel
	selectWindow(mieifile + " (red)");
	run("Duplicate...", "duplicate"); //duplicate the red channel
	red = mieifile + " (red)";
	green = mieifile + " (green)";
	
	//try to enhance the red signal
	selectWindow(red);
	run("Multiply...", "value = 2 stack");
	run("Subtract...", "value= 0 stack");
	
	//Denoising helps in removing background noise. A higher sigma makes the denoising stronger. 
	//Set "auto" before "stack", for an automated sigma selection. Keep the smotothing factor as low as possible
	run("Non-local Means Denoising", "sigma=20 smoothing_factor=1 stack"); 
	run("Duplicate...", "duplicate");
	
	//thresholding
	//the next three lines are for a pre-defined threshold selection (optional) 
	//setOption("BlackBackground", false);
	//setAutoThreshold("Default dark"); //to set an automatic threshold 
	//setOption("BlackBackground", false);
	//to choose the thresholding method while running the macro
	run("Convert to Mask"); 
	run("Fill Holes", "stack");
	
	//adjuxted watershed allows to change tolerance levels (default is 0.5 in standard wateshed in ImageJ)
	run("adjustable watershed", "tolerance=0.5 stack");
	
	//Meaure particles
	run("Set Measurements...", "area mean standard modal min centroid center perimeter bounding fit shape feret's integrated median skewness kurtosis area_fraction stack redirect=["+green+"] decimal=3");
	run("Analyze Particles...", "size=50-900 show=Overlay display exclude summarize stack"); //set a reasonable objects size

	//plot
	n = nResults;   
	area=newArray(n); 
         for(i=0;i<n;i++) 
          { 
          area[i]=getResult("Area",i); 
          }
	meanint=newArray(n); 
         for(i=0;i<n;i++) 
          { 
          meanint[i]=getResult("Mean",i);
          }
	
	Array.getStatistics(area, min, max, mean, stdDev);
	a = getResult("   max: "+max);
	Array.getStatistics(meanint, min, max, mean, stdDev);
	b = getResult("   max: "+max);
	
	Plot.create("Scatter Plot", "Mean intensity", "Area");
	Plot.setLogScaleX(false);
	Plot.setLogScaleY(false);
	Plot.setLimits(0, a, 0, b);
	Plot.setLineWidth(3); 
    Plot.setColor("#fa225b");
    Plot.setBackgroundColor("#fff5f1");
    Plot.setFrameSize(900, 400); //change plot dimensions
    Plot.add("dots", meanint, area);
    

	//Save results
	saveAs("results");
	selectWindow("Results"); 
   	run("Close"); 
   	exit();
}	
